# Supplementary material for: Accurate Classification of NF1 Gene Variants in 84 Italian Patients with Neurofibromatosis Type 1
Source: Genes (Basel). 2018 Apr 17;9(4):216. doi: 10.3390/genes9040216 (PMC5924558; doi:10.3390/genes9040216)
Supplement: Supplementary file 1 [file genes-09-00216-s001.zip]

Archive with 1 entries (1 files):
- genes-280238-SI.docx
